# Supplementary material for: Uptake and Biotransformation Govern the Toxicity of Reactive Acrylamides in an In Vivo Zebrafish Embryo Model: Implications for NAM-Based Hazard Assessment
Source: Environ Sci Technol. 2026 Feb 18;60(8):6546–57. doi: 10.1021/acs.est.5c10178 (PMC12961924; doi:10.1021/acs.est.5c10178)
Supplement: Supplementary file 2 [file es5c10178_si_002.xlsx]

## Sheet: Read me 
														500	x			222.222
														450	200

## Sheet: Table S1
Chemical identifiers						Physicochemical properties													Mass balance model						Results and literature data																					Body mass parameter ZFE:
Chemical	Study ID	CAS Number	Supplier	Quality	Molar mass [g/mol] neutral form	Molar mass [g/mol] purchased (if salt)	logKow [L/L]	Ref. log Kow	logKlipw	Ref. logKlipw	logKSPw	Ref. logDSPw	pKa acid	pKa base	Ref. pKa	Neutral form (pH = 7.40)	Negative form (pH = 7.40)	DZFE/w (pH 7.4) model	log DZFE/w (pH 7.4) model	LC50,basline [M]	Cint [M] model	flip,intern	ILC50 [M] model	ILC50,membrane [mmol/kglip] model	BCF (DZFE/w) experimental [L/L]	STDEV BCF experimental	Exposure concentration [mg/L]	Exposure concentration [M]	AREc32 IC10 [M]	AREc32 log(1/IC10)	ARE-bla IC10 [M]	ARE-bla log(1/IC10)	GR-bla IC10 [M]	GR-bla log(1/IC10)	LC50 [M]	log(1/LC50 [mM])	kGSH [M-1h-1]	Ref. LC50	Ref. kGSH	Ref. IC10 values	Cint [M] Experiment	ILC50 [M]	TR	BCFMBM / BCFExp.		Parameter	value	unit
N,N'-Methylenebisacrylamide	1	110-26-9	Sigma Aldrich, Madrid (Spain)	0.99	154.169	154.169	-1.353	mean of ACD consensus and KOWWIN	-0.56	LSERD, cited in Huchthausen 2023	-1.37769	Kow QSAR & ∆SP/w1	12.41	-1.95	ACD pKa/GALAS	0.99999	9.77228e-06	0.91057	-0.0406865	0.59484	4.4888e-06	0.0044161	0.00821203	2.48392	0.0563311	0.0309527	0.76	4.92966e-06	4.25e-05	1.37161	0.000113	0.946922	8.29e-05	1.08145	0.00901856	-0.955137	134.8	Grasse et al. 2024.	Huchthausen et al. (2023)	Huchthausen et al. (2023)	2.77693e-07	0.000508025	65.9573	16.1646
Acrylamide	2	79-06-1			71.08		-0.67	Yalkowsky et al. Chemosphere 2002, 48, 487‚Äì509	-0.22	LSERD, cited in Huchthausen 2023	-1.48	LSER Dataset for CompTox users (2017)	15.1	-0.4	ACD pKa/GALAS	1	0	0.0827835	-1.08206	0.274031	7.52701e-05	0.00961858	0.000327654	0.215861	N.A.		64.6288	0.000909241	0.000429	0.367543	0.00101	-0.00432137	0.000805	0.0942041	0.00395797	-0.597472	74.34	this study	Huchthausen et al. (2023)	Huchthausen et al. (2023)	#VALUE!	#VALUE!	69.2353	N.A.		Vf lipid	0.0146	kglip/Lembryo
Methacrylamide	6	79-39-0	Sigma Aldrich, Madrid (Spain)	0.99	85.106	85.106	-0.1895	mean of ACD consensus and KOWWIN	0.29	LSERD, cited in Huchthausen 2023	-0.528335	Kow QSAR & ∆SP/w1	15.1	-0.4	ACD pKa/GALAS	1	5.01187e-07	0.955949	-0.0195651	0.0856841	2.23526e-05	0.0297795	0.031477	64.2034	0.403017	0.521873	1.99	2.33826e-05	0.0159	-1.2014	0.0223	-1.3483	0.00756	-0.878522	0.0329275	-1.51756	N.A.	Grasse et al. 2024.	Huchthausen et al. (2023)	Huchthausen et al. (2023)	9.42359e-06	0.0132703	2.60221	2.37198		Vfprotein	0.0823	kgprotein/Lembryo
N,N-Diethylacrylamide	5	2675-94-7	Sigma Aldrich, Madrid (Spain)	0.99	127.187	127.187	0.804	mean of ACD consensus and KOWWIN	0.3	LSERD, cited in Huchthausen 2023	0.19692	Kow QSAR & ∆SP/w1	N.A.	-0.4	ACD pKa/GALAS	1	5.01187e-07	1.06175	0.0260205	0.0837529	8.09747e-06	0.0274367	0.00437254	8.21699	0.448232	0.0327131	0.97	7.62657e-06	0.00573	-0.758155	0.00806	-0.906335	0.0031	-0.491362	0.00411825	-0.614713	2.574	Grasse et al. 2024.	Huchthausen et al. (2023)	Huchthausen et al. (2023)	3.41847e-06	0.00184593	20.337	2.36874		Vfw	0.9031	kgw/Lembryo
N-(Butoxymethyl)acrylamide	3	1852-16-0	Sigma Aldrich, Madrid (Spain)	0.99	157.213	157.213	0.727	mean of ACD consensus and KOWWIN	1.06	LSERD, cited in Huchthausen 2023	0.14071	Kow QSAR & ∆SP/w1	13.7	-1.48	ACD pKa/GALAS	0.999999	5.01187e-07	1.18452	0.0735431	0.0148115	7.15778e-06	0.141517	0.000203751	1.97495	3.67092	1.65644	0.95	6.04276e-06	0.000152	0.818156	0.000528	0.277366	0.00039	0.408935	0.000172011	0.764443	71.99	Grasse et al. 2024.	Huchthausen et al. (2023)	Huchthausen et al. (2023)	2.21825e-05	0.00063144	86.108	0.322677
N-(Isobutoxymethyl)acrylamide	4	16669-59-3	Sigma Aldrich, Madrid (Spain)	0.99	157.213	157.213	0.698	mean of ACD consensus and KOWWIN	1.32	LSERD, cited in Huchthausen 2023	0.11954	Kow QSAR & ∆SP/w1	13.7	-1.48	ACD pKa/GALAS	0.999999	5.01187e-07	1.31651	0.119426	0.00818842	8.00562e-05	0.231701	0.000632747	10.0416	0.38855	0.126247	9.56	6.08092e-05	0.000274	0.562249	0.000874	0.0584886	0.000534	0.272459	0.000480623	0.318196	73.25	Grasse et al. 2024.	Huchthausen et al. (2023)	Huchthausen et al. (2023)	2.36274e-05	0.000186746	17.0371	3.38828
NPA	8	2210-24-4			147.17				1.57	Huchthausen et al. 2023.		Kow QSAR & ∆SP/w2	N.A.	N.A.		1	5.01187e-07	1.52784	0.184078	0.00463127	7.90837e-05	0.355038	0.000321336	7.81413	1.37484	0.3	7.61778	5.17617e-05	0.000212	0.673664	0.000758	0.120331	0.000435	0.361511	0.00021032	0.677119	95.18	this study	Huchthausen et al. (2023)	Huchthausen et al. (2023)	7.11643e-05	0.000289157	22.0201	1.11128
NBA	7	13304-62-6			161.2				1.76	Huchthausen et al. 2023.		Kow QSAR & ∆SP/w3	N.A.	N.A.		1	5.01187e-07	1.82554	0.261392	0.00300331	0.000103844	0.460215	0.00146093	46.0507	0.942707	0.2	9.16969	5.68839e-05	0.00233	-0.367356	0.00296	-0.471292	0.00144	-0.158362	0.00080027	0.0967635	7.094	this study	Huchthausen et al. (2023)	Huchthausen et al. (2023)	5.36249e-05	0.00075442	3.75287	1.93649
NPMA	9	1611-83-2			161.2				2.08	Huchthausen et al. 2023.		Kow QSAR & ∆SP/w4	N.A.	N.A.		1	5.01187e-07	2.74071	0.437862	0.0014481	0.000147152	0.640458	0.00171774	75.3519	1.09691	0.4	8.65504	5.36913e-05	0.00266	-0.424882	0.0062	-0.792392	0.00142	-0.152288	0.00062675	0.202906	N.A.	this study	Huchthausen et al. (2023)	Huchthausen et al. (2023)	5.88946e-05	0.000687489	2.3105	2.49857
NHMA	10	19243-95-9			177.2				2.18	Huchthausen et al. 2023.		Kow QSAR & ∆SP/w5	9.98	N.A.		1	5.01187e-07	3.1952	0.504498	0.00115292	0.000182196	0.6916	0.000518453	24.559	0.894994	0.2	10.1043	5.70218e-05	0.0119	-1.07555	0.0541	-1.7332	0.0013	-0.113943	0.00016226	0.789789	N.A.	this study	Huchthausen et al. (2023)	Huchthausen et al. (2023)	5.10342e-05	0.000145222	7.1054	3.57008
References
-1 at logKow < -1 Gobas et al. (1988)	Gobas, F. A., J. M. Lahittete, G. Garofalo, W. Y. Shiu and D. Mackay (1988). "A novel method for measuring membrane-water partition coefficients of hydrophobic organic chemicals: comparison with 1-octanol-water partitioning." J Pharm Sci 77(3): 265-272.
ACD and KOWWIN	Mean value of prediction from ACD Concensus LogP (ACD/Labs. (1994-2015). "ACD/ Percepta." Build 2726) and KOWWIN assesses via EPI suite (Meylan, W.M. and P.H. Howard. 2005. Estimating octanol-air partition coefficients with octanol-water partition coefficients and Henry's law constants. Chemosphere 61:640-644)
ACD pKa/GALAS	ACD/Labs. (1994-2015). "ACD/ Percepta." Build 2726.
Grasse et al. (2024).	Grasse, N.; Massei, R.; Seiwert, B.; Scholz, S.; Escher, B. I.; Reemtsma, T.; Fu, Q. Impact of Biotransformation on Internal Concentrations and Specificity Classification of Organic Chemicals in the Zebrafish Embryo ( Danio Rerio ). Environ. Sci. Technol. 2024, acs.est.4c04156. https://doi.org/10.1021/acs.est.4c04156.
Huchthausen et al. (2023).	Huchthausen, J.; Escher, B. I.; Grasse, N.; König, M.; Beil, S.; Henneberger, L. Reactivity of Acrylamides Causes Cytotoxicity and Activates Oxidative Stress Response. Chem. Res. Toxicol. 2023, 36 (8), 1374–1385. https://doi.org/10.1021/acs.chemrestox.3c00115.
Huchthausen et al. (2024).	Huchthausen, J.; Braasch, J.; Escher, B. I.; König, M.; Henneberger, L. Effects of Chemicals in Reporter Gene Bioassays with Different Metabolic Activity Compared to Baseline Toxicity. Chemical Research in Toxicology 2024.
Hunziker et al. (2001)	Hunziker, R. W., B. I. Escher and R. P. Schwarzenbach (2001). "pH Dependence of the Partitioning of Triphenyltin and Tributyltin between Phosphatidylcholine Liposomes and Water." Environmental Science & Technology 35(19): 3899-3904.
Kow-QSAR (∆mw=1) Endo et al. (2011)	Endo, S., B. I. Escher and K. U. Goss (2011). "Capacities of membrane lipids to accumulate neutral organic chemicals." Environ Sci Technol 45(14): 5912-5921.

## Sheet: Table S2 NBA
TP ID	TP Name	Confidence level	Short	ionisation mode	retention time	exact mass	assigned formula	∆ppm molecular ion	fragments detected	assigned fragments	∆ppm fragment	Neutral loss	Formula neutral loss
NBA	N-Benzylacrylamide	1	NBA	positive	6.1	162.091	C10H12NO	-6.2	108.081	C7H10N	-6.5	54.0103	C3H2O
						184.073	C10H11NONa	-6.5	84.044	C4H6NO	-7.1	78.0469	C6H6
NBA	N-Benzylacrylamide	1	NBA	negative	5.11+6.10	160.076	C10H10NO	-0.6	148.077	C9H10NO	2.7	11.9995	C
									132.045	C8H6NO	0	28.0312	C2H4
									104.05	C7H6N	-3.8	56.0265	C7H6N
									91.0544	C7H7	-4.4	69.0217	C3H3NO
NBA_2	N-Benzylacrylamide + Glutathione	2	NBA+GSH	positive	5.02	469.175	C20H29N4O7S	-0.6	394.142	C16H25N3O5NaS	2.3	97.0141	C4H3NO2
NBA_2	N-Benzylacrylamide + Glutathione	2	NBA+GSH	positive	5.02	491.156	C20H28N4O7NaS	-1.8	362.114	C15H21N3O4NaS	-3.3	129.042	C5H7NO3
									340.132	C15H22N3O4S	-2.6	129.043	C5H7NO3
									233.059	C8H13N2O4S	-3.9	107.074	C7H9N
									187.053	C7H11N2O2S	-6.9	46.0059	CH2O2
NBA_2	N-Benzylacrylamide + Glutathione	2	NBA+GSH	negative	5.02	467.159	C20H27N4O7S	-2.6	309.104	C16H18N2ONaS	0.3	180.037	C4H8N2O6
						489.141	C20H26N4O7NaS	-2.7	272.087	C10H14N3O6	-2.9	195.071	C10H13NOS
									254.077	C10H12N3O5	-3.1	18.0106	H2O
									241.118	C11H17N2O4	-2.1	226.04	C9H10N2O3S
									197.129	C10H17N2O2	-2.5	43.9898	CO2
									143.945	C5H7N2O3	-3.5	323.214	C15H20N2O4S
NBA_3	Hydroxy-N-Benzylacrylamide + N-acetyl-cysteine	2	NBA+O+NAcCys	positive	4.58+5.12+5.67	341.116	C15H21N2O5S	-2.6	351.045	C13H16N2O4NaS2	-0.6
						363.098	C15H20N2O5NaS	-3	239.969	C8H4NO3Na2S	-7.5
									223.996	C5H8NO4Na2S	-5.8
						385.079	C15H19N2O5Na2S	-4.4	184.002	C3H8NO3Na2S	2.7
NBA_3	Hydroxy-N-Benzylacrylamide + N-acetyl-cysteine	2	NBA+O+NAcCys	negative	4.58+5.11+5.66	339.101	C15H19N2O5S	0	178.017	C5H8NO4S	-2.2	161.084	C10H11NO
									116.017	C4H6NOS	-1.7	223.085
NBA_4	N-Benzylacrylamide + N-acetyl-cysteine	2	NBA+NAcCys	positive	6.07+6.14	325.122	C15H21N2O4S	-2.2	305.094	C13H18N2O3NaS	0.7	42.0097	C2H2O
NBA_4	N-Benzylacrylamide + N-acetyl-cysteine	2	NBA+NAcCys	positive	6.07+6.15	347.103	C15H20N2O4NaS	-1.7	283.111	C13H19N2O3S	-1.8	42.0104	C2H2O
									259.088	C12H16N2ONaS	-1.9	46.0062	CH2O2
									218.057	C11H10NONa2	4.6	151.047	C4H9NO3S
									162.091	C10H12NO	-5.6	163.031	C5H9NO3S
									148.042	C5H10NO2S	-6.1	177.079	C10H11NO2
NBA_4	N-Benzylacrylamide + N-acetyl-cysteine	2	NBA+NAcCys	negative	6.08+6.13	323.107	C15H19N2O4S	1.5	194.067	C10H12NOS	-0.5	129.04	C5H7NO3
									162.023	C5H8NO3S	1.2	161.084	C10H11NO
									148.078	C9H10NO	2.7	175.03	C10H9NO3S
NBA_5	N-Benzylacrylamide+Cys	2	NBA+Cys	positive	4.51	283.11	C13H19N2O3S	-4.6	260.071	C12H15NO2NaS	-4.6
						305.092	C13H18N2O3NaS	-4.9	91.0542	C7H7
						327.074	C13H17N2O3Na2S	-4
NBA_5	N-Benzylacrylamide+Cys	2	NBA+Cys	positive	4.52	305.092	C13H18N2O3NaS	-4.9
NBA_5	N-Benzylacrylamide+Cys	2	NBA+Cys	negative	4.5	281.096	C13H17N2O3S	-1.1
NBA_6	N-Benzylacrylamide+NAcCys+Taurine	3	NBA+NAcCys+Tau	negative	5.35	430.11	C17H24N3O6S2	-0.7
NBA_6	N-Benzylacrylamide+NAcCys+Taurine	3	NBA+NAcCys+Tau	positive	5.36	432.12	C17H26N3O6S2	-2.1
NBA_6	N-Benzylacrylamide+NAcCys+Taurine	3	NBA+NAcCys+Tau	positive	5.36	454.105	C17H25N3O6NaS2	-6.2
NBA_7	N-Benzylacrylamide+Cys+Taurine	3	NBA+Cys+Tau	negative	4.5	388.098	C15H22N3O5S2	-3.6
NBA_8	N-Benzylacrylamide+Benzyl+O+NAcCys	3	NBA+Benzyl+O+NAcCys	negative	7.9109	429.149	C22H25N2O5S	-0.2	370.142	C22H21NO3Na	3	80.9879	NH3; SO2
						451.13	C22H24N2O5NaS	-1.3	322.088	C17H17NO2NaS	-1.2	129.042	C5H7NO3
									300.106	C17H18NO2S	0.3	129.043	C5H7NO3
									276.1	C16H15NO2Na	-0.4	45.9878	CH2S
									266.118	C17H16NO2	0.4	33.9877	H2S
									254.118	C16H16NO2	0.4	175.031	C6H9NO3S
									224.107	C15H14NO	-1.3	30.011	CH2O
									195.081	C14H11O	-2.1	71.0375	C2H5NO
									184.004	C5H7NO3NaS	-3.3	267.126	C17H17NO2
									162.022	C5H8NO3S	-1.2	267.126	C17H17NO2
NBA_8	N-Benzylacrylamide+Benzyl+NAcCys+O+CH3	3	NBA+Cys+C9H8O2	positive	7.91	431.165	C20H28N2O5NaS	0	411.134	C12H28N4O6NaS2	-1.5	42.0112	COCH3 (Ketene)
						453.145	C20H27N2O5Na2S	4	389.153	C12H29N4O6S2	-1.8	42.0124	COCH3 (Ketene)
									365.129	C11H26N4O4NaS2	-1.6	46.0055	CH2O2 (FA)
									356.039	C13H14N3O5S2	3.7	75.1265	Glycine
									346.084	C12H18N3O4Na2S	9.6	#REF!	N-Acetyl-2-iminopropionic acid
									340.068	C13H16N3O3Na2S	-9.4	#REF!
									324.098	C12H19N3O4NaS	-3.4	129.047	N-Acetyl-2-iminopropionic acid
									300.103	C9H22N3O4S2	-7	89.0498	Alanine
									294.079	C6H20N3O6S2	-2.7	137.087
									229.067	C6H17N2O3S2	-3.5	65.0113	NH3;O3
									197.096	C6H17N2O3S	-1.5	96.9829	NH3; SO3
NBA_10	N-Benzylacrylamide+O+ Benzyl+NAcCys	3	NBA+O+Benzyl+NAcCys+CH2O	negative	9.16+9.23	481.14	C23H26N2O6NaS	-1.9	452.116	C22H23NO6NaS	4.4	29.0236	CH3N
									413.154	C22H25N2O4S	0.2	45.9864	CH2O2
									327.159	C22H23NO3Na	-3.4	63.9949	HNO
									354.164	C24H22NO2	-2	97.952	SO4
									284.112	C17H18NOS	4.6	168.004	C7H4O5
									250.123	C17H16NO	-0.8	33.9892	H2S
									238.123	C16H16NO	0	45.989	CH2S
									162.022	C5H8NO3S	-0.6	251.131	C17H17NO3
NBA_11	N-Benzylacrylamide+Benzyl+NAcCys	3	NBA + C12H15NO3S	positive	9.16+9.23	437.151	C22H26N2O4NaS	0.9	417.122	C20H23N2O3Na2S	-1.7
									395.139	C20H24N2O3NaS	-5.1	42.013	C2H2O (Ketene)
									349.134	C19H22N2ONaS	-4.3	46.0045	CH2O2
									284.11	C17H18NOS	-3.2	43.024	CH2N
									181.101	C11H17S	-7.2	81.0094	C6HO
									165.07	C5H13N2O2S	2.4	162.064	C14H12O
									104.016	C3H6NOS	-9.6	180.094	C2H7NO
NBA_12	N-Benzylacrylamide+Benzyl+O+Gluc	3	NBA+Benzyl+O+Gluc	positive	7.02+7.07	444.165	C23H26NO8	-1.4	268.133	C17H18NO2	-4.5	176.032	C6H8O6
									290.114	C17H17NO2Na	-2.5
									197.095	C14H13O	-5.6	71.0371	C3H5NO
NBA_12	N-Benzylacrylamide+ Benzyl+O+Gluc	3	NBA+Benzyl+O+Gluc	negative	7.02+7.07	442.15	C23H24NO8	-0.2	266.118	C17H16NO2	0.4	176.032	C6H8O6
									424	C23H22NO7	0.9	H2O
									380.162	C24H23NO2Na	-2.6
NBA_13	N-Benzyl-acrylamide +2 Benzyl + O + Gluc	3	NBA+2 Benzyl + O + Gluc	negative	7.21+7.88+8.89+9.27+9.37	532.197	C30H30NO8	-0.2
NBA_13	N-Benzyl-acrylamide+2 Benzyl + O + Gluc	3	NBA+2 Benzyl + O + Gluc	positive	7.21+7.88+8.89+9.27+9.37	534.213	C30H32NO8	-0.4	380.162	C24H23NO2Na	-2.6	-380.162	C6H8O6
									358.18	C24H24NO2	-2.9	176.033	C6H8O6
									340.169	C24H22NO	-4.4	18.0111	H2O
									287.142	C19H20ONa	2.4	71.0197	C5H3NO
									193.101	C15H13	-5.7	72.0409	C4H8O
									107.049	C7H7O	-9.3	233.12	C18H9N
NBA_14	N-Benzyl-acrylamide + 3O + NAcCys + 2 Benzyl	3	NBA + 3O + NAcCys + 2 Benzyl	positive	6.68+7.12+7.39+7.58	599.179	C29H33N2O7Na2S	-1.8	541.176	C29H30N2O5NaS	-1.7	36.0207	2xH2O
						577.197	C29H34N2O7NaS	-2.3	457.158	C25H26N2O3NaS	3.5	120.039	C2H5O2
									444.071	C28H14NO3S	2.7	97.1058
									396.155	C22H24NO3Na2	0	203.024	C7H9NO4S
									378.144	C22H22NO2Na2	-2.6	18.0116	H2O
									428.097	C25H18NO4S	4	127.1	C4H14NO3S
									412.124	C22H22NO5S	6.1	-434.124	C7H13NO2
									285.127	C21H17O	-3.9	150.031	C4H10N2O2S
NBA_14	NBA + 3O + NAcCys + 2 Benzyl	3	NBA+NAcCys+C14H14O2	negative	7.57	553.201	C29H33N2O7S	-0.4	460.065	C26H15NO4NaS	0.2	115.136	C3H17NO3
									424.157	C24H26NO4S	-3.1	129.044	C5H7NO3
									406.146	C24H24NO3S	-3.4	18.0107	H2O
									372.159	C24H22NO3	-2.1	51.9978	H2S
									354.148	C24H20NO2	-3.2	18.0109	H2O
NBA_15	NBA + 2 Benzyl + 3O + Gluc + O + CH3	3		negative	9.2689+9.37+9.43	600.184	C31H31NO10Na	-2.9	600.184	C31H31NO10Na	-2.9	0	CO+H2O
									554.178	C30H29NO8Na	0.8	24.0063	CO+H2O
									532.198	C30H30NO8	-2.9	21.9799	(C6H8O6) AnhydroGlc
									378.146	C24H21NO2Na	-1.4	176.032	(C6H8O6) AnhydroGlc
									356.165	C24H22NO2	-4.7	0	C3H4O
									300.137	C21H18NO	-2.9	56.0276	C3H4O
									175.024	C6H7O6	-7.7	0	C2H2O2
									117.018	C4H5O4	-5.2	0	H2
									115.002	C4H3O4	-6.1	2.0154	H2O
									99.0076	C4H3O3	-5.4	257.157	C18H17NO
									93.0335	C6H5O	-5.9	23.9844	O2
									85.029	C4H5O2	4.9	31.9889	O2
NBA_16	NBA + Cys + Tau + Benzyl	3		negative	8.61+8.72	520.157	C24H30N3O6S2	-0.4	479.131	C22H27N2O6S2	-1	41.0268	C2H3N
									124.007	C2H6NO3S	-0.8	396.151	C22H24N2O3S
NBA_16	NBA + Cys + Tau + Benzyl	3		positive	8.62+8.73	566.137	C24H30N3O6Na2S2	-0.2	481.146	C22H29N2O6S2	-1.7	40.9911	C2H3N
NBA_17	NBA + 2 Benzyl			positive	11.26+11.40	342.185	C24H24NO	-1.8
		3
NBA 18	NBA + Benzyl	3		positive			C17H18NO	-4.4
		97

## Sheet: Table S3 AA
v	TP ID	TP Name	Short	Confidence level	ionisation mode	retention time	exact mass	assigned formula	∆ppm molecular ion	fragments detected	assigned fragments	∆ppm fragment	Neutral loss	Formula neutral loss
	AA	Acrylamide	AA	2	positive
	AA_1	Acrylamide + Glutathione (GSH)	AA+GSH	3	negative	0.61	377.113	C13H21N4O7S	-1.3
	AA_1	Acrylamide + Glutathione (GSH)	AA+GSH	3	positive	1.2267	379.128	C13H23N4O7S	-2.9	308.092	C10H18N3O6S	-3.2	71	C3H3NO
	AA_2	Acrylamide + N-acetylcystein	AA+NAcCys	3	negative	2.15	233.06	C8H13N2O4S	0	104.017	C3H6NOS	-1
	AA_2	Acrylamide + N-acetylcystein	AA+NAcCys	3	positive	2.15	257.057	C8H14N2O4NaS	-3.5
						2.15	235.075	C8H15N2O4S	-3.8	193.064	C6H13N2O3S	-5.2	42.0109	C2H2O
										176.037	C6H10NO3S	-6.8	17.0268	NH3
										168.05	C3H7N5O2Na	0	89.0069

## Sheet: Table S4 NMBA
TP ID	TP name	Confidence level	ionisation mode	retention time	exact mass	assigned formula	∆ppm molecular ion	fragments detected	assigned fragments	∆ppm fragment	Neutral loss	Formula neutral loss	Comment
NMBA	MBA	2	pos	2.94	177.063	C7H10N2O2Na	-7.9
NBMA_1	NMBA+4H+2GSH	2	pos	0.61+2.67	791.231	C27H44N8O14NaS2	-1.4
NMBA_1	NMBA+4H+2GSH	2	neg	0.61+2.67	767.235	C27H43N8O14S2	1.2
NMBA_2	MBA+4H+2NAcCys	2	pos	3.72+3.83	481.142	C17H29N4O8S2	-1.9	461.113	C15H26N4O7NaS2	-2	42.012	C2H2O (Ketene)
								415.174	C14H24N4O5NaS2	-2.6	87.951	C3H4O3
								405.01	C11H11N4O8Na2S	2.7	98.1146	C6H17S
								400.096	C12H24N3O5Na2S2	1.2	103.029	C5H4NO3Na
								374.081	C12H21N3O5NaS2	-2.9	129.044	C5H8NO3 (2-Acetylamino-propionic acid)
								286.065	C8H13N3O7Na	0.7	175.048	C7H13NOS2
								269.056	C14H9N2O4	0	212.086	C3H20N2O4S2
								257.056	C13H9N2O4	0	12	C
								235.074	C8H15N2O4S	-4.7	246.068
								190.053	C7H12NO3S	-4.2	45.0212	CH3NO
NMBA_2	MBA+4H+2NAcCys	3	neg	3.75+3.85	479.129	C17H27N4O8S2	3.8	462.098	C15H25N3O8NaS2	0	39.0307	C2HN
								426.108	C14H26N3O5Na2S2	-7.3	57.9903	CO3
								350.084	C13H22NO3Na2S2	2.3	76.0234	CH4NO2
								255.041	C8H12N2O4NaS	-0.8	207.057	C7H13NO4S
								221.042	C7H13N2O2S2	0	258.087	C10H14N2O6
								187.054	C7H11N2O2S	1.1	33.9875	H2S
								162.023	C5H8NO3S	0.6	317.106	C12H19N3O5S
								104.017	C3H6NOS	0	58.0056	C2H2O (Ketene)
NMBA_3	NMBA + NAcCys + Cys	3	pos	2.61	439.132	C15H27N4O7S2	-3	416.091	C14H23N3O6NaS2	4.6	45.022	CH3NO
					461.113	C15H26N4O7NaS2	-2.6	400.096	C14H23N3O5NaS2	-3.5	61.0168	CH3NO2
								374.081	C12H21N3O5NaS2	-2.1	42.0099	C2H2O (Ketene)
								235.074	C8H15N2O4S	-5.5	204.058	C7H12N2O3S
								218.048	C8H12NO4S	-3.7	17.0261	NH3
								205.062	C7H13N2O3S	-6.3	30.0117	CH2O
								193.064	C6H13N2O3S	-6.2	42.0105	C2H2O (Ketene)
								190.053	C7H12NO3S	-6.3	45.0214	CH3NO
								148.042	C5H10NO2S	-6.1	42.0103	CH2O
								104.016	C3H6NOS	-7.7	44.0261	C2H4O
NMBA_3	NMBA + NAcCys + Cys	3	neg	2.61	437.117	C15H25N4O7S2	0.9	412.112	C15H23N3O7NaS	-8.7	46.9861	NHS
					459.098	C15H24N4O7NaS2	-1.3	404.002	C14H11N3O6NaS2	8.7	55.0957	CH13NO
								213.03	C6H10N2O3NaS	-3.3	246.068	C9H14N2O4S
								120.018	C3H6NO2S	-1.7	317.099	C12H19N3O5S
NMBA_5	NMBA+2H+GSH	3	pos	2.78	462.165	C17H28N5O8S	-1.3	355.105	C12H20N4O5NaS	-0.6	129.041	C5H8NO3	N-Acetyl-2-iminopropionic acid
					484.147	C17H27N5O8NaS	-2.7	272.067	C5H14N5O6S	0.4	190.098	C12H14O2
NMBA_5	NMBA+2H+GSH	3	neg	2.77	460.15	C17H26N5O8S	0.4	353.108	C12H18N4O7Na	2	128.892	C5H8NOS
NBMA_6	NMBA+O+NAcCys+Cys+2H	2	pos	3.84	503.125	C15H29N4O8Na2S2	6
NMBA_6	NMBA+O+NAcCys+Cys+2H	3	neg	3.77+3.85	501.11	C15H27N4O8Na2S2	7.4
NMBA_7	NMBA+2H+NAcCys	3	pos	3.43+3.53	340.094	C12H19N3O5NaS	-1.8
NMBA_7	NMBA+2H+NAcCys	3	neg	3.43+3.53	316.097	C12H18N3O5S	0.6

## Sheet: Table S5 BuMA
TP ID	TP name	Confidence level	ionisation mode	retention time	exact mass	assigned formula	∆ppm molecular ion	fragments detected	assigned fragments	∆ppm fragment	Neutral loss	Formula neutral loss	Comment
BuMA	BuMA	2	positive	6.31	180.099	C8H15NO2Na	-1.1
BuMA_1	BuMA + GSH	2	pos	5.0896	465.202	C18H33N4O8S	-1.9
BuMA_1	BuMA + GSH	2	negative	5.08	463.187	C18H31N4O8S	-1.5	411.094	C14H20N4O7NaS	-1.7	52.0927	C4H11O
								350.04	C10H14N3O6Na2S	-4.6	113.147	C4H6NO
								328.057	C10H15N3O6NaS	-1.5	83.0369	C4H6NO
								306.076	C10H16N3O6S	-0.7	157.111	C8H15NO2
								272.088	C10H14N3O6	-0.4	191.099
								254.078	C10H12N3O5	-0.9	18.0105	H2O
								210.088	C9H12N3O3	-1.4	43.9901	CO2
								143.046	C5H7N2O3	0	67.0419	C4H5N
								131.061	C8H7N2	2.3	79.0264	C5H5NO3
BuMA_2	BuMA + NAcCys + Tau	3	negative	5.43	426.137	C15H28N3O7S2	0.5	352.064	C11H18N3O6S2	1.1	74.0729	C4H10O
								323.037	C10H15N2O6S2	-1.2	29.0273	CH2NH
								269.027	C7H13N2O5S2	-1.5	54.0102	C3H2O
								235.038	C7H11N2O5S	-2.6	33.9883	H2S
								124.007	C2H6NO3S	1.6	111.031	C5H7NO2S
BuMA_3	BuMA + NAcCys	2	negative	6.17	319.141	C13H23N2O5S	3.1	190.091	C8H16NO2S	5.8	129.05	C5H7NO3
								162.023	C5H8NO3S	2.5	157.118	C8H15NO2
BuMA_3	BuMA + NAcCys	2	pos	6.1816	343.132	C13H24N2O5NaS	-5.5	300.994	C13H5N2O5S	5.6
								287.969	C12H4NO3Na2S	-6.9
								269.06	C11H13N2O4S	-2.6
								257.004	C12H5N2O3S	7
								225.054	C6H13N2O5S	-2.2
								218.048	C8H12NO4S	-2.3
								190.054	C7H12NO3S	-1.6
								176.037	C6H10NO3S	-5.7
								148.042	C5H10NO2S	-5.4
BuMA_4	BuMA + NAcCys + OBu + O+CH3	3	pos	9.95	481.195	C19H35N2O7Na2S	0.6	459.214	C19H36N2O7NaS	-2.2
								296.183	C14H27NO4Na	1.7	163.031	C5H9NO3S (NAcCys)
								256.097	C15H14NO3	-1.6	181.117	C4H23NO4S
								168.098	C7H15NO2Na	-8.3	106.085	C7H12O2
BuMA_4	BuMA + NAcCys + OBu + O+CH3	3	neg	9.95	503.204	C20H36N2O9NaS	0.8	435.217	C19H35N2O7S	1.1	45.9872	CH2O2
								306.174	C14H28NO4S	0.7	129.043	C5H7NO3
								260.186	C13H26NO4	0.8	45.9881	CH2S
								236.105	C14H15NONa	-2.5	221.113	C5H20NO6S
								221.154	C14H21O2	-2.7	192.063	C5H14N2O5S
								162.023	C5H8NO3S	1.9	273.194	C14H27NO4
BuMA_5	BuMA+Cys+OBu	3	pos	8.88	365.211	C16H33N2O5S	0	387.195	C16H32N2O5NaS	-2.1
								409.175	C16H31N2O5Na2S	0.2
								342.171	C15H29NO4NaS	-0.9	45.0232	CH3NO
								326.176	C15H29NO3NaS	-1.5	61.0186	CH3NO2
								302.009	C10H10NO5Na2S	3.6	107.166	C5H21N
								260.039	C13H10NO3S	3.8	105.172	C3H23NO
								214.087	C13H12NO2	1.4	151.124	C3H19NO4S
								188.038	C7H10NO3S	-1.6	177.173	C9H23NO2
								165.991	C3H6NO2Na2S	-5.4	243.184	C13H25NO4
								142.032	C6H8NOS	-4.9	46.0058	CO+H2O
								134.027	C4H8NO2S	-6.7	54.0111	C3H2O
								116.016	C4H6NOS	-7.8	18	H2O
								88.0219	C3H6NS	-2.3	46.0048	CO+H2O
BuMA_5	BuMA+Cys+OBu	3	pos	8.88	363.199	C16H31N2O5S	-1.4	276.162	C13H26NO3S	-3.3	87.0365	C3H5NO2
								230.175	C12H24NO3	-1.7	45.9872	CH2O
								120.012	C3H6NO2S	0.8	243.187	C13H25NO3
BuMA_6	BuMA + Cys	3	positive	4.58	279.137	C11H23N2O4S	-3.2	256.097	C10H19NO3NaS	-3.9
								205.064	C7H13N2O3S	-5.4	74.0734
								104.016	C3H6NOS	-5.8
BuMA_6	BuMA + Cys	3	negative	4.57	277.123	C11H21N2O4S	0.7	190.09	C8H16NO2S	0	87.0327
								184.027	C8H9O3S	1.1	93.0955
								170.004	C8H5NNaS	-0.6
								154.981	C6H3O3S	1.3	29.0469	C2H6
								120.012	C3H6NO2S	0	157.111	C8H15NO2
BuMA_7	BuMA + NAcCys +O+CH3	3	pos	6.7445	373.14	C14H26N2O6NaS	-4	286.109	C11H21NO4NaS	-1	87.0315	C3H5NO2
								210.109	C9H17NO3Na	1.4	163.031	C5H9NO3S (NAcCys)
BuMA_7	BuMA + NAcCys +O+CH3	3	neg	6.75	349.144	C14H25N2O6S	1.1	417.131	C15H26N2O8NaS	-0.2	46	CH2O2	FA adduct
								220.1	C9H18NO3S	-1.4	129.043	C5H7NO3
BuMA_8	BuMA + O + NAcCys + OBu	3	pos	7.72+7.8881+8.14+9.01	467.18	C18H33N2O7Na2S	-0.9	445.197	C18H34N2O7NaS	4.7	21.9824	Na
								371.124	C14H24N2O6NaS	-3.8	74.0734	C4H10O
								355.129	C14H24N2O5NaS	-3.9	15.9954	O
								338.136	C13H26NO4Na2S	-1	129.044	C5H8NO3
								316.153	C13H27NO4NaS	-8.5	129.044	C5H8NO3
								282.167	C13H25NO4Na	2.5	163.03	C5H9NO3S (NAcCys)
								240.03	C8H11NO4NaS	-2.9	76.1231	C5H16
								208.009	C5H8NO3Na2S	-5.3	259.171	C13H25NO4
BuMA_9	BuMA + 2O + NAcCys + CH2O	3	neg	7.71+7.89+8.14+9.01	489.188	C19H35N2O9S	-1.6	421.202	C18H33N2O7S	2.8	45.9855	CO2
								392.082	C18H18NO7S	0.3	97.106
								162.023	C5H8NO3S	0.6	259.179	C13H25NO4	NAcCys
BuMA_10	BuMA + Cys + OBu + CH2O	3	pos	9.1741	439.185	C17H33N2O6Na2S	-0.9	417.203	C17H34N2O6NaS	-1.6
								371.197	C16H32N2O4NaS	-3.2	46.0058	CH2O2
								312.158	C17H23NO3Na	-2.9	105.045	3xH2; SO2; NH3 ; H2O
								296.183	C14H27NO4Na	-2.7	121.02	C3H7NO2S	Cys
								188.037	C7H10NO3S	-5.8	#REF!	C10H24NO3
								165.99	C3H6NO2Na2S	-6.6	273.212	C14H28NO4
								142.032	C6H8NOS	-7.7	46.0054	CH2O2
BuMA_11	BuMA + NacCys + OBu	3	neg	9.71+9.76	405.207	C18H33N2O6S	3.2	405.207	C18H33N2O6S	3.2	45.793	CO+H2O
								276.164	C13H26NO3S	1.8	129.043	C5H7NO3
								230.176	C12H24NO3	2.6	45.9876	CH2O2
								162.023	C5H8NO3S	3.1	243.184	C13H25NO3	BuMA+C5H10O
								156.103	C8H14NO2	1.6	249.104	C10H19NO4S	(NAcCys+C5H10O)
BuMA_11	BuMA + NacCys + OBu	3	pos	9.73	429.203	C18H34N2O6NaS	-1.4	429.203	C18H34N2O6NaS
					451.185	C18H33N2O6Na2S		401.178	C15H33N2O6S2	-1	28.0253	CO
								385.202	C15H33N2O7S	2.3
								341.187	C13H31N2O3Na2S	4.4	109.998
								355.13	C14H24N2O5NaS	-2	74.0732	C4H10O
								333.148	C14H25N2O5S
								300.158	C13H27NO3NaS	-8.3	129.045	C5H8NO3
								240.035	C10H10NO4S	7.9	167.168	C8H25NO2
					343.203			165.033	C4H9N2O3S		146.115	C10H13O2
								148.042	C5H10NO2S	-6.1	163.106	C9H15NO3
								126.983	C3H4O2NaS	-1.6	43.0593	C2H5N
BuMA_12	BuMA + Cys + OBu	3	pos	8.8764+8.91	409.174	C16H31N2O5Na2S	-0.2	387.192	C16H32N2O5NaS	-2.6
								342.171	C15H29NO4NaS	-0.3	45.0206	CH3NO
								326.176	C15H29NO3NaS	-1.5	15.9953	O
								217.064	C8H13N2O3S	-3.2	148.128	C8H20O2
								214.087	C8H17NO2NaS	1.4	90.089	C7H12O
								165.991	C3H6NO2Na2S	-6	243.183
								142.032	C6H8NOS	-4.9	75.032	C2H5NO2 (Gly)
								134.027	C4H8NO2S	-6.7	83.0373	C4H5NO
								116.016	C4H6NOS	-8.6	18.0107	H2O
								88.0218	C3H6NS	-3.4	27.9942	CO
BuMA_12	BuMA + Cys + OBu	3	pos	8.8764+8.91	406.213	C16H31N2O5Na2S
BuMA_13	BuMA + NAcCys + O + OBu	3	neg	9.16	461.193	C18H34N2O8NaS	-1.1	393.206	C17H33N2O6S	0	46	CO+H2O
								306.174	C14H28NO4S	-0.3	87.0323	C3H5NO2
BuMA_13	BuMA + NAcCys + O + OBu	3	pos	9.18	439.185	C17H33N2O6Na2S	-0.9	417.203	C17H34N2O6NaS	-1.9
								395.221	C17H35N2O6S	-1.5
								371.197	C16H32N2O4NaS	-3.2	46.0059	CO+H2O
								296.183	C14H27NO4Na	-2.7	121.02	C3H7NO2S	Cys+Tau
BuMA_14	BuMA + NAcCys + O	3	neg	4.00+4.37+5.12+5.75	335.128	C13H23N2O6S	0.9
BuMA_14	BuMA + NAcCys + O	3	pos	4.01+4.37+5.13+6.19	359.125	C13H24N2O6NaS	-1.9
BuMA_15	BuMA +Cys + Tau + OBu	3	neg	8.68	470.199	C18H36N3O7S2	-0.6	368.127	C16H22N3O5S	1.6	102.072	C2H16O2S
								227.016	C5H11N2O4S2	2	243.183	C13H25NO3	Cys+Tau
BuMA_15	BuMA +Cys + Tau + OBu	3	pos	8.68	494.195	C18H37N3O7NaS2	-4.2
BuMA _16	BuMA + Obu	3	pos	10.5	266.173	C13H25NO3Na	-3
BuMA_17	BuMA+Cys+Tau		neg	4.57	384.125	C13H26N3O6S2	-2.3

## Sheet: Table S6 NIA
TP ID	Short	Confidence level	ionisation mode	retention time	exact mass	assigned formula	∆ppm molecular ion	fragments detected	assigned fragments	∆ppm fragment	Neutral loss	Formula neutral loss	Comment
NIA	NIA	2	positive	6.27	180.099	C8H15NO2Na	-5.6
NIA_1	NIA + NAcCys	2	negative	6.16	319.137	C13H23N2O5S	6.3	190.09	C8H16NO2S	1.1	129.047	C5H7NO3
								162.023	C5H8NO3S	0	157.114	C8H15NO2
NIA_1	NIA+NAcCys	2	positive	6.16	343.128	C13H24N2O5NaS	-5.5
					365.111	C13H23N2O5Na2S	-3.3
NIA_2	NIA + NAcCys + Taurine	3	negative	5.4	426.137	C15H28N3O7S2	0.2	352.063	C11H18N3O6S2	-0.9	74.0736	C4H10O
								323.037	C10H15N2O6S2	-1.9	103.1	C5H13N
								269.026	C7H13N2O5S2	-1.5	157.111	C8H15NO2
								124.007	C2H6NO3S	0	145.019	C5H7NO2S
NIA_2	NIA + NAcCys + Taurine	3	positive	5.41	472.116	C15H28N3O7Na2S2	-1.5
NIA_3	NIA + Cys + Tau	4	negative	4.53	384.128	C13H26N3O6S2	-1.3
NIA_4	NIA+NAcCys+O+CH3	3	positive	6.76	395.122	C14H25N2O6Na2S	-2.18	373.141	C14H26N2O6NaS	-2.4
								307.011	C12H9N2O3Na2S	-4.9	88.1104
								291.038	C9H13N2O4Na2S	-2.7	104.084
								269.056	C9H14N2O4NaS	-3.7	104.085
								240.029	C8H11NO4NaS	-5	29.0268
NIA_4	NIA+NAcCys+O+CH3	3	negative	6.7529	349.144	C14H25N2O6S	2.3	245.059	C9H13N2O4S	-2.9	104.085	C5H12O2
								220.1	C9H18NO3S	-2.7	129.044	C5H7NO3	BuMA+CH2O
								162.022	C5H8NO3S	-0.6	187.122	C9H17NO3	NAcCys
								116.017	C4H6NOS	-1.7	46.0056	CH2O2
NIA_5	NIA + Cys	3	positive	4.52	301.119	C11H22N2O4NaS	-3.3
NIA_5	NIA + Cys	3	negative	4.53	277.122	C11H21N2O4S	-0.7	120.012	C3H6NO2S	-2.5	157.11	C8H15NO2	NIA
NIA_6	NIA + GSH	3	positive	5.05	465.202	C18H33N4O8S	-1.1
NIA_6	NIA + GSH	3	negative	5.05	463.187	C18H31N4O8S	0.9	335.128	C13H23N2O6S	0	128.059	C5H8N2O2
								306.076	C10H16N3O6S	0.3	157.111	C8H15NO2
								272.088	C10H14N3O6	-1.8	33.9881	H2S
								254.077	C10H12N3O5	-2	18.0106	H2O
NIA_7	NIA + NAcCys + OiBu	3	positive	7.90+8.04+8.11	445.198	C18H34N2O7NaS	-1.3	282.167	C13H25NO4Na	-2.8	163.03	C5H9NO3S
					467.18	C18H33N2O7Na2S	-1.5	240.03	C6H12NO4Na2S	-3.7	227.15	C12H21NO3	(NIA+C5H10O2)
NIA_7	NIA + NAcCys + OiBu		negative	7.90+8.04+8.11	489.187	C19H34N2O9NaS	-2	475.12	C19H27N2O8S2	-1.7	36.0672	C2H8O
								421.2	C18H33N2O7S	-0.7	45.9868	CO2
NIA_8	NIA + NAcCys + OiBu	3	negative	9.06	421.201	C18H33N2O7S	0	278.142	C12H24NO4S	-2.2	143.059	C5H9NO3
								246.005	C6H9NO6NaS	-1.2	197.196	C12H24NO
								178.017	C5H8NO4S	-2.2	305.184	C13H25NO4
								116.017	C4H6NOS	-2.6	62.0003	CH2O3
NIA_8	NIA + NAcCys + OiBu	3	positive	7.90+8.04+8.11+9.06+9.79	445.197	C18H34N2O7NaS	-2.5	451.186	C18H33N2O6Na2S	0.9	16.0114	O
								429.203	C18H34N2O6NaS	-1.2
								240.033	C10H10NO4S	0	167.17	C8H15NO2
								126.982	C3H4O2NaS	-7.1	91.051	C5H6NO2
								355.129	C12H25N2O5Na2S	3.9	96.0565	C6H8O
								226.087	C9H17NO2NaS	-4.4	203.116	C9H17NO4
NIA_9	NIA+NAcCys+O+CH3	3	positive	6.75	373.14	C14H26N2O6NaS	-2.7	395.122	C14H25N2O6Na2S	-2
NIA_9	NIA+NAcCys+O+CH3	3	negative	6.75	349.144	C14H25N2O6S	2.6
NIA_10	NIA + Cys + OiBu	3	positive	8.94	409.175	C16H31N2O5Na2S	-1.4	387.192	C16H32N2O5NaS	-3.9	21.983
								342.171	C15H29NO4NaS	0	45.02	CH3NO
								214.087	C13H12NO2	-0.9		C3H20NO3S
								188.037	C7H10NO3S	-5.3
								165.99	C3H6NO2Na2S	-6.6
								142.032	C6H8NOS	-7.7
								134.026	C4H8NO2S	-9
								88.0214	C3H6NS	-8
NIA_10	NIA + Cys + OiBu	3	negative	8.94	363.196	C16H31N2O5S	1.7	120.012	C3H6NO2S	0	243.184
NIA_11	NIA + OiBu	4	positive	10.57	266.173	C13H25NO3Na	-1.5
NIA_12	NIA +Cys + Tau + OBu		negative	8.73	470.199	C18H36N3O7S2	-0.6	312.089	C14H18NO5S	-4.2
								227.016	C5H11N2O4S2	-1.8	243.184	C13H25NO3
								209.989	C5H8NO4S2	-3.8
								194.029	C9H8NO2S	5.2
NIA_13	NIA + NAcCys + O + iOBu		negative	9.22	461.193	C18H34N2O8NaS	-0.4
NIA_14	NIA + 3O + NAcCys + CH3 + OiBu	3	neg	7.71+7.89+8.14+9.01	489.188	C19H34N2O9NaS	-0.6

## Sheet: Table S7 MA
TP ID	Short	Confidence level	ionisation mode	retention time	exact mass	assigned formula	∆ppm molecular ion	fragments detected	assigned fragments	∆ppm fragment	Neutral loss	Formula neutral loss
MA	MA	2	positive	2.19	86.06
MA_1	MA+NAcCys	3	positive	2.85+2.96	249.061	C9H17N2O4S	-3.2
					271.721	C9H16N2O4NaS	-2.6
MA_1	MA+NAcCys	3	negative	2.82+2.95	247.076	C9H15N2O4S	1.2
MA_2	MA + NAcCys + Tau	3	negative	2.53	354.079	C11H20N3O6S2	-2.3	280.084	C8H19NO6NaS
								263.07	C9H15N2O5S	-1.9	91.0089	C2H5NOS
								244.027	C9H10NO5S	-2.5	19.0423	NH3 + O2
MA_3	MA+GSH	3	negative	2.17	391.128	C14H23N4O7S	-1.5
MA_3	MA+GSH	3	positive	2.17	393.143	C14H25N4O7S	3.1

## Sheet: Table S8 NPA
TP Name	Short	Confidence level	ionisation mode	retention time	exact mass	assigned formula	∆ppm molecular ion	fragments detected	assigned fragments	∆ppm fragment	Neutral loss	Formula neutral loss
NPA	NPA	2	positive	6.19	148.075	C9H10NO	-7.4
NPA_1	NPA+Cys+Tau	3	positive	4.44+6.12	416.031	C14H16N3O5Na2S2	-4.3	333.089	C14H18N2O4NaS		60.9418
								321.035	C12H14N2O3NaS2	-2.5	72.9957
								305.063	C11H17N2O4S2	-0.3
								291.078	C12H16N2O3NaS	0.3	42.0111
								289.086	C11H17N2O5S	-1	15.9769
								253.993	C10H8NO3S2	-7.5	51.0702
								245.071	C11H14N2ONaS		88.0184
								235.982	C13H2NO2S	6.8
								220.01	C7H10NO3S2	-1.4	152.021
								204.042	C4H11N3O3NaS	2.5
								180.052	C6H14NOS2	-6.5
								176.037	C6H10NO3S	-4.5
								154.032	C7H8NOS	7.5
								130.033	C5H8NOS	0.8
								124.011	C6H6NS	-8.1
								113.005	C5H5OS	-0.8
								94.0657	C6H8N	-8.5
								76.0215	C2H6NS	-7.9
NPA_2	NPA+Cys+CH4O	3	positive	6.95+6.84	347.102	C13H21N2O4Na2S	-4.3	325.12	C13H22N2O4NaS	1.8
								190.052	C5H13NO3NaS	4.2	135.068	C7H9NO
NPA_3	NPA+NAcCys+Taurine	3	negative	5.38	416.095	C16H22N3O6S2	-0.7	269.027	C7H13N2O5S2	-2.2		NAcCys+Taurine
								235.038	C7H11N2O5S	-2.1
								124.007	C2H6NO3S	0		Taurine
NPA_3	NPA+NAcCys+Taurine	3	positive	5.38	418.109	C16H24N3O6S2	-3.1
NPA_4	NPA+C4H9NO4S2	4	positive	5.1619	347.072	C13H19N2O5S2	-3.7
NPA_4	NPA+C4H9NO4S2	4	negative	5.1619	345.057	C13H17N2O5S2	-2.6
NPA_6	NPA+NAcCys+O	3	negative	5.03	325.086	C14H17N2O5S	0	196.043	C7H11NO2NaS	9.7		Hydroxylation at NAcCys?
								180.048	C9H10NOS	-2.8
								178.018	C5H8NO4S	0	147.068
								146.061	C9H8NO	0	179.025	C5H9NO4S
								116.017	C4H6NOS	0	30.0436	C5H2S
NPA_6	NPA+NAcCys+O	3	positive	5.03	327.101	C14H19N2O5S	-2.1
NPA_7	NPA+NAcCys	3	negative	6.11+6.16	331.072	C14H16N2O4NaS	-2.1	180.061	C6H14NOS2	-4.4	129.038	N-Acetyl-2-iminopropionic acid
NPA_7	NPA+NAcCys	3	positive	6.13	311.107	C14H19N2O4S	1.3	162.023	C5H8NO3S	2.5	147.076
NPA_8	NPA+O+Glucuronide	3	negative	3.43	338.087	C15H16NO8	-2.4
NPA_9	NPA+O+SO3	3	negative	3.71	242.012	C9H8NO5S	-0.8
NPA_10	NPA+GSH	3	negatuve	5	453.145	C19H25N4O7S	0.7	306.076	C10H16N3O6S	-1
NPA_10	NPA+GSH	3	positive	5	455.162	C19H27N4O7S	1.8	272.088	C10H14N3O6	-1.1
								254.078	C10H12N3O5	-0.4
								146.061	C9H8NO	0
NPA_11	NPA+Cys	3	positive	4.44	269.095	C12H17N2O3S	-4.1	180.049	C9H10NOS	3.3	89.046	-Ala
								148.075	C9H10NO	-8.1	121.02	Cys
								223.089	C11H15N2OS	-8.5	46.0063

## Sheet: Table S9 NDA
TP code	TP Name	Confidence level	ionisation mode	retention time	exact mass	assigned formula	∆ppm molecular ion	fragments detected	assigned fragments	∆ppm fragment	Neutral loss	Formula neutral loss	Comment
NDA	NDA (Parental compound)	2	positive	5.64	128.107	C7H14NO	-1.6
NDA_1	NDA+NAcCys	3	positive	5.74	291.138	C12H23N2O4S	0	313.12	C12H22N2O4NaS	0			Na adduct
								335.101	C12H21N2O4Na2S	-0.6			2Na adduct
								249.127	C10H21N2O3S	-4	42.0107	C2H2O	NDA+Cys
								203.121	C9H19N2OS	-4.9	46.0065	CH2O2
								160.079	C7H14NOS	-1.2	131.059	C5H9NO3	NDA+SH
NDA_1	NDA+NAcCys	3	negative	5.74	289.124	C12H21N2O4S	4.8	160.08	C7H14NOS	1.9	129.044	C5H7NO3
								114.092	C6H12NO	0	175.032	C6H9NO3S
NDA_2	NDA+C7H11NO8S	4	negative	4.94	397.128	C14H25N2O9S	-0.3
NDA_3	NDA+NAcCys+Tau-H	4	negative	4.94	396.125	C14H26N3O6S2	-3
NDA_4	NDA+GSH	4	positive	4.64	435.19	C17H31N4O7S	-3.7
NDA_4	NDA+GSH	4	negative	4.65	433.177	C17H29N4O7S	2.5
NDA_5	NDA+Cys	4	positive	3.98	249.126	C10H21N2O3S	-4.4
NDA_5	NDA+Cys	4	negative	3.98	247.111	C10H19N2O3S	-0.8
NDA_6	NDA-C2H4	4	positive	2.95	100.075	C5H10NO	-9

[truncated: 4 more sheets: Table S10 NHMA, Table S11 NPMA, Table S12 D-R curves, Table S13 Predicted TPs]
